# Supplementary material for: High-Throughput Phenotyping (HTP) Data Reveal Dosage Effect at Growth Stages in Arabidopsis thaliana Irradiated by Gamma Rays
Source: Plants (Basel). 2020 Apr 27;9(5):557. doi: 10.3390/plants9050557 (PMC7284948; doi:10.3390/plants9050557)
Supplement: Supplementary file 1 [file plants-09-00557-s001.zip]

Archive with 5 entries (4 files):
- Supplementary Materials_proof.docx
- __MACOSX/
- __MACOSX/._Supplementary Materials_proof.docx
- Supplementary Table S3_proof.docx
- __MACOSX/._Supplementary Table S3_proof.docx
